# Supplementary material for: Interferon Lambda 3/4 (IFNλ3/4) rs12979860 Polymorphisms Is Not Associated With Susceptibility to Systemic Lupus Erythematosus, Although It Regulates OASL Expression in Patients With SLE
Source: Front Genet. 2021 Jun 2;12:647487. doi: 10.3389/fgene.2021.647487 (PMC8206639; doi:10.3389/fgene.2021.647487)
Supplement: Supplementary file 1 [file Data_Sheet_1.xlsx]

## Sheet: Hoja1
ID	Registro	Etapa_de_muestreo	Lupica	Edad	Sexo	DM_0_NO_1_SI	HAS_0_NO_1_SI	SAAF_0_NO_1_SI	Historia_daño_renal__0_NO_1_SI	Leucocitos	Neutrofilos	Linfos	Hb	Plaquetas	VSG	BUN	Creatinina_en_suero	Vol_Urinario_24hrs	MicroporteínaOrina24Hrs	Creatinuria24Hrs	C3	C4	PCR	pHurinario	Proteina_EGO_0_Negativo_1_Positivo	Hb_EGO_0_Negativo_1_Positivo	Leucos_EGO_0_Negativo_1_Positivo	ANA_0_Negativo_1_Positivo	antiDNA_CL_0_Negativo_1_Positivo	antiRo_SSA_0_Negativo_1_Positivo	antiLa_SSB_0_Negativo_1_Positivo	antiSm_RNP_0_Negativo_1_Positivo	antiSM_Smith_0_Negativo_1_Positivo	anti_cardiolipina_IgG_0_Negativo_1_Positivo	anti_cardiolipina_IgM_0_Negativo_1_Positivo	antiB2_glicoporteina_IgG_0_Negativo_1_Positivo	antiB2_glicoproteina_IgM_0_Negativo_1_Positivo	AL	SLEDAI	rs12979860	Lupica_1	SLEDAI_Inactivo_activo	SLEDAI_menor6_mayor6	Historia_daño_renal_1	rs12979860_CCCT_TT	rs12979860_CC_CTTT	rs12979860_CTTT_CC	rs12979860_TT_CCCT	OASL_1
1	311888	0	1	33	1	0	0	0	1	7	4	2	16	120	12	10.4	0.78				81	22	1.5	5	0	0	0	1	1	0	0	0	0	0	0	0	0	1	2	1	1	1	1	1	1	1	2	2
2	330648	0	1	47	0	0	0	0	1	7	5	1	12	186	49	27	0.72	1220	10337	1088	30	3.99	2	6	1	0	0	1	1				1	0	0	0	0	0	6	1	1	2	2	1	1	1	2	2
3	333800	0	1	48	0	0	1	0	1	15	12	1	8	302	68	53	1.5	2000	4446	893	64	7	17	6	1	0	0	1	0	0	0	0	0	0	0	0	0	0	6	3	1	2	2	1	2	2	1	1
5	304791	0	1	20	0	0	0	0	1	15	2	1	15	171	9	8	0.54	1550	382	437	87	8.6	2	5.5	0	0	0	1	1	1	1	1	1	0	0	0	0	0	6	2	1	2	2	1	1	2	1	2
6	325248	0	1	30	0	0	0	0	1	6	4	1	13	172	24	16.7	1.13	2300	3175	888	91	18	2.2	5.5	1	0	0	1	1	0	0	0	0	0	0	0	0	0	4	1	1	1	1	1	1	1	2	2
9	241461	0	1	37	1	0	0	0	1	9	6	2	13	142	28	12	0.89	4100	499	1567	89	15	6.2	6	0	0	0	1	1	0	0	0	0	0	0	0	0	0	6	2	1	2	2	1	1	2	1	2
13	244641	0	1	38	0	0	1	1	1	5	3	2	10	229		33	12	0			92	15	2.7					1	0	0	0	0	0	1	0	1	0	1	0	2	1	1	1	1	1	2	1	2
15	260290	0	1	47	0	0	0	1	1	6	4	1	11	242	48	10.55	0.69	3010	179	1000	103	13	8.4	5	0	0	0							0	0	0	0	1	0	1	1	1	1	1	1	1	2	2
16	320033	0	1	35	1	0	0	1	1	5	5	2	14	72		19.37	1.15	1700	2170	1698	132	15.11	2.4	5	1	1	0	1	0	0	0	0	0	0	0	0	0	0	6	3	1	2	2	1	2	2	1	1
17	307106	0	1	35	1	0	1	0	1		7	0	7	251	67	40	1.8	1970	1226	1086	116	22	374	5	1	1	0							0	0	0	0	0	10	2	1	2	2	1	1	2	1	2
18	325429	0	1	31	0	0	0	0	1	10	7	3	16	255	8	10.38	5.25	1900	110	848	124	14.9	1.2	6	0	0	0	1	0									0	2	2	1	1	1	1	1	2	1	2
19	324183	0	1	23	0	0	0	0	1	6	5	1	13	235	45	15	1	2100	140	960	88	12		6	0	0	0	1	1	1	0	1	1	0	0	0	0	0	2	2	1	1	1	1	1	2	1	2
20	315756	0	1	41	0	0	0	0	1	7	4	2	10	515	56	13.5	0.63	1800	122	772	128	7.62	118	5	0	0	0	1	0	1	0	0	1	0	0	0	0	0	2	3	1	1	1	1	2	2	1	1
21	249070	0	1	53	0	0	1	1	1	5	3	2	14	308	26	18	0.84	1800	147	1084	86	6	2.7	6	0	0	0	1	0	1	1	1	1	1	0	1	0	0	2	1	1	1	1	1	1	1	2	2
23	316920	0	1	43	0	0	0	0	1	12	9	2	13	290	19	21	1	1400	636	1049	67	10	1	7	1	0	0	1	1	1	0	1	1	0	0	0	0	0	6	2	1	2	2	1	1	2	1	2
24	300881	0	1	37	0	0	0	1	1	4	2	1	15	214	11	13.3	0.7	1910	453	1065	94	19	1	6.5	1	1	0	1						1	0	0	0	0	4	3	1	1	1	1	2	2	1	1
25	315717	0	1	63	0	0	1	0	1	6	4	1	12	340	47	11	0.83	1370	2637	525	91	10	10.4	5	1	0	0	1	0	1	0	0	0	0	0	0	0	0	4	3	1	1	1	1	2	2	1	1
26	284391	0	1	47	0	0	0	0	1	11	10	1	14	204	13	18	0.6	1710	568	809	73	12	4.5	7	0	0	0	1	1	1	0	0	0	0	0	0	0	0	10	1	1	2	2	1	1	1	2	2
27	331632	0	1	41	0	0	0	1	1	4	2	1	14	183	15	5.9	0.72	1600	217	1075	83	21	8.5	6	0	1	0	1	1	1	0	0	0	0	0	0	0	0	4	1	1	1	1	1	1	1	2	2
28	302453	0	1	21	1	0	0	0	1	6	5	1	12	275	51	12.9	0.81	3050	433	1200	40	3.2	30	5.5	0	0	0	1	1					1	0	0	0	0	8	2	1	2	2	1	1	2	1	2
29	330570	0	1	17	0	0	0	1	1	5	2	2	14	200	26	13.8	0.6	1100	48	451	55	3.6	0.5	5	0	0	0	1	1	1	0	0	1	1	1	0	0	1	12	2	1	2	2	1	1	2	1	2
32	316073	0	1	19	0	0	0	1	1	6	4	2	13	351	29	8.31	0.48	2900	892	976	144	32	2.9	6.5	1	0	1	1	0	0	0	0	0	0	0	1	1	1	4	2	1	1	1	1	1	2	1	2
33	278011	0	1	32	0	0	0	1	1	6	4	1	16	220	2	28	1.15	3000	316	995	105	14	1	5	0	0	0	1											0	2	1	1	1	1	1	2	1	2
35	287140	0	1	59	0	0	0	1	1	9	8	1	14	329	10	11	0.89	2900	110	1139	65	0.58	3.3	6.5	0	0	0	1	0	0	0	1	1	0	0	0	0	0	6	2	1	2	2	1	1	2	1	2
36	325064	0	1	36	0	0	1	0	1	12	11	1	9	400		20	5.5	100			72	16	154	6	1	1	0	1	1	1	0	0	0	0	0	0	0	0	6	2	1	2	2	1	1	2	1	2
37	332722	1	1	51	0	0	0	1	0	5	3	1	13	146	14	13.1	0.975	2400	47	864	71.4	11.21	3.9	6.5	0	0	0	1	0	0	0	0	0	1	1	1	0		6	1	1	2	2	2	1	1	2	2
38	343394	1	1	39	0	0	1	0	1	5	3	1	14	238	8	17.6	0.89	2700	234	1337	98.08	16.22	2.2	6	0	0	0	1	0	0	0	1	1	1	0	1	0	0	0	2	1	1	1	1	1	2	1	2
39	305080	1	1	55	0	0	1	0	0	6	5	2	15	32	3	17.3	0.645				127.6	42.52	6		0			1	0	0	0	0	0	0	0	0	0	0	2	3	1	1	1	2	2	2	1	1
40	333960	1	1	21	0	0	0	0	0	13	11	1	14	220	4	8.5	0.574				107.02	27.13	8.4	7	0	0	1	1		1	1	0	0	0	0	0	0	0	0	2	1	1	1	2	1	2	1	2
41	333222	1	1	53	0	0	0	0	0	6	3	2	14	359	12	17	0.636	1900	91	921	119.02	28.17	0.5					1		0	0								2	2	1	1	1	2	1	2	1	2	112.9
42	304352	1	1	54	0	1	0	0	0	3	2	1	14	212	30	12.5	0.649				89.74	11.58	1.1	7	0	0	0	1	1	0	0	1	0	0	0	0	0		7	3	1	2	2	2	2	2	1	1	228
45	320975	1	1	28	1	0	1	1	1	8	4	3	17	260	2	18.7	0.925	1600	694	2064	119.43	18.2	3.1	6	1	0	0	1	0				0	0	0	1	0	1	6	2	1	2	2	1	1	2	1	2	196.6
46	348649	1	1	39	0	0	0	0	1	6	3	2	12	300	14	11.9	0.414	2000	845	570	83.62	17.88	1.3	6	0	0	0	1	0	1	0	0	0						8	1	1	2	2	1	1	1	2	2	157.6
48	337730	1	1	43	0	0	1	0	1	3	1	1	11	166	52	34.7	1.45	1200	1094	207	64.76	15.07	5.5	5	0	0	0	1	1	1	0	0	0	0	0	0	0	0	8	2	1	2	2	1	1	2	1	2
49	325361	1	1	56	0	0	0	0	0	6	3	2	13	221	6	10.8	0.701				109.65	6.78	3.1	7	0	0	0	1	1	1	1	0	0	0	1	0	1	0		1	1			2	1	1	2	2	372.6
50	226861	1	1	44	0	0	0	0	0	7	4	2	16	198	3	14.6	0.849	2800	173	1121	115.18	14.4	1.3	5	0	0	1	1	0	0	0	0	0						0	1	1	1	1	2	1	1	2	2	67.8
51	223987	1	1	62	0	0	1	1	0	6	3	1	13	190	48	14.6	0.9				124.39	28.9	6.2	5	0	0	0	1	0					0	0	1	1		0	1	1	1	1	2	1	1	2	2	104.5
52	300881	1	1	39	0	0	0	1	1	4	2	2	16	233	6	18.9	0.971	1800	322	914	112.31	29.07	11.9	5	1	1	0							1	0	0	0	0	4	3	1	1	1	1	2	2	1	1	190.9
53	308026	1	1	30	0	0	1	0	1	5	3	1	14	228	15	9.4	0.611	2300	334	583	41.7	3.07	0.6	7	0	1	0	1	1			1	1	0	0	0	0	0	8	2	1	2	2	1	1	2	1	2	220.4
54	315586	1	1	34	0	0	0	0	0	7	5	1	10	323	25	8.8	0.621	1500	78	911	78.31	8.4	11.6	5	0	0	0	1	0	1	0	1	1						6	2	1	2	2	2	1	2	1	2	189.2
55	331744	1	1	47	0	0	0	0	1	3	2	1	15	240	4	13.9	0.791	2500	122	831	79.62	14.79	0.8	5	0	0	0	1	0	0	0	1	1	0	0	0	0	0	5	2	1	2	1	1	1	2	1	2	287.9
56	347151	1	1	45	0	0	0	1	0	5	3	1	15	345	7	16.1	0.886	1150	1052	1208	88.57	14.21	0.6	6	1	1	0	1	0	0	0	0	0	1	0	1	0	1	4	2	1	1	1	2	1	2	1	2	381
57	311888	1	1	35	1	0	0	0	0	7	4	2	16	141	4	12.7	0.761	2800	130	1473	85.43	24.91	2.5	7	0	0	0	1	0	0	0	1	0	0	0	0	0	0	0	1	1	1	1	2	1	1	2	2	303.5
58	341808	1	1	25	0	0	0	0	1	5	3	1	14	389	10	10.6	0.605	800	60	435	129.71	17.49	0.7	5	0	0	0	1	0	1	0	1	1	0	0	0	0	0	0	3	1	1	1	1	2	2	1	1	316.1
59	348380	1	1	12	0	0	0	0	0	12	5	6	16	304	4	11.1	0.689	800	37	408	90.9	13.21	0.4	6	0	1	0	1	1	0	0	1	1						2	2	1	1	1	2	1	2	1	2	35.2
60	312069	1	1	57	0	0	0	0	1	6	2	3	14	298	46	14.6	0.702	1400	1960	896	50.68	2.58	1.6	6	1	0	0	1	0	1									0	2	1	1	1	1	1	2	1	2	378.2
61	343891	1	1	19	0	0	0	0	1	5	3	1	14	300	22	10.7	0.489	800	912	1170	90.57	14.12	2.1	6	1	1	0	1	0	0	0	1	1	0	0	0	0	0	4	3	1	1	1	1	2	2	1	1	225.1
62	336219	1	1	33	0	0	0	1	0	5	3	2	12	280	19	13.4	0.86				92.37	13.82	1	6	0	1	1	1	1	0	0	0	0	1	0	1	0	0		2	1			2	1	2	1	2	213.8
64	269805	1	1	35	0	0	0	1	1	5	2	2	13	164	5	16.3	0.75	2600	65	875	60.64	6.29	2.5	5	0	0	0	1	1	1	0	1	0	1	1	1	0	1		2	1			1	1	2	1	2	338.7
65	348109	1	1	28	0	0	0	0	0	6	3	2	14	326	24						119.5	14.03	1	5	0	0	0	1	1	0	0	0	0	0	0	0	0	0	0	1	1	1	1	2	1	1	2	2	314.5
66	308789	1	1	40	0	0	0	0	0	6	5	0	14	268	33	12.5	0.812	800	66	813	78.87	1.75	6.2	6.5	0	0	0	1			1	1	1						10	2	1	2	2	2	1	2	1	2	188.4
67	312528	1	1	30	0			0	0	3	2	1	12	191	44	11.1	0.709	2100	240	757	23.1	2.74	4.6	7	1	1	0	1	1			1		0	0	0	0	0	9	3	1	2	2	2	2	2	1	1	458.3
68	325064	1	1	38	0	0	1	1	1	8	6	1	13	223		48.2	6.085				81.04	11.41	28.3					1	1					0	0	0	0	1	0	3	1	1	1	1	2	2	1	1	209.5
70	297152	1	1	43	0	0	0	0	0	5	3	1	14	203	5	8.1	0.353				92.77	12.13	9					1		1	1	0	0						0	2	1	1	1	2	1	2	1	2	333.2
71	313019	1	1	40	0	0	1	1	0	4	2	2	13	116	7	18.7	0.919	1820	320	1212	52.49	7.21	0.7	5	0	0	0	1	0	1	1			1	1	1	1		12	2	1	2	2	2	1	2	1	2	162
72	309354	1	1	36	0	0	1	0	1	6	3	2	15	234	5	15.2	0.937	2300	92	841	83.65	12.78	0.5	7	0	0	0	1	1	0	0	0	0	0	1	0	0		0	2	1	1	1	1	1	2	1	2	29.9
73	249992	1	1	41	0			0	1	7	3	3	17	207	3	10.2	0.68	2600	159	1090	101.91	27.55	1.2	7	0	0	0												0	2	1	1	1	1	1	2	1	2	58
74	251590	1	1	44	0	0	0	1	1	5	2	2	14	227	5	17.3	0.803				104.49	25.72	1.8	5	0	0	0		0	0	0	0		0	0	0	0	0		2	1			1	1	2	1	2	17.6
75	342077	1	1	50	0	0	0	1	1	4	2	1	14	243	5						109.41	20.63	2.2					1		1	0			0	0	0	0	0	0	1	1	1	1	1	1	1	2	2
76	307967	1	1	28	1	0	0	1	0	7	3	4	16	256	3	9.9	0.771				86.26	18.88	1.2	6.5	0	1	0	1	0	0	0	0	0	1	1	1		1	6	2	1	2	2	2	1	2	1	2	294
77	349035	1	1	37	1	0	1	1	0	6	4	1	13	204	11	33.1	1.691	1700	444	1115	88.27	12.02	0.8	5	1	1	0	1	0	0	0	0	0	1	0	0	1	1		2	1			2	1	2	1	2	41.1
79	300938	1	1	59	0	0	1	0	0	8	7	1	14	303	7	17.58	0.628				101.32	15.1	4.2	7	0	0	1	1											0	2	1	1	1	2	1	2	1	2	106.6
80	329031	1	1	63	1	0	0	0	0	5	3	2	15	172	5	10.2	0.856				110.88	20.02	2.1	6	0	0	0	1	0	0	0	0	0	0	0	0	0	0	0	3	1	1	1	2	2	2	1	1	11.2
82	345119	1	1	19	0	0	1	1	1	7	4	2	12	400	9	14	0.806	1600	562	762	118.54	27.28	5.8					1	0	0	0	0	0	0	0	0	0	0	0	2	1	1	1	1	1	2	1	2	38.2
83	299055	1	1	27	0			0	1	4	2	1	13	201	22	4.8	0.618	2600	336	673	48.82	2.03	3.2	6.5	0	0	0	1	1	1	0	1	1	0	0	0	0	0	4	3	1	1	1	1	2	2	1	1	251.3
84	300152	1	1	27	1	0	0	0	1	6	3	2	15	117	6	7.3	1.026	1580	124	1607	81.47	11.52	2	7	0	1	0	1											0	2	1	1	1	1	1	2	1	2	96.1
88	267893	1	1	40	0	0	0	0	0	3	2	1	12	136	27	8.6	0.645				77.4	8.36	2.8	6	0	0	0	1	1	1	1	1	1						4	2	1	1	1	2	1	2	1	2	324.5
89	339557	1	1	32	0	0	0	0	1	5	2	2	13	231	22	14	0.925	2050	321	1239	118.83	27.43	3	6	0	1	0	1	0	1	1	1	1	0	0	1	0	0	6	3	1	2	2	1	2	2	1	1
90	325639	1	1	44	0	0	0	0	0	3	2	0	12	218	56	10.4	0.584	1400	446	1063	66.98	3.68	0.9	6	0	0	0	1	1			0	0	0				0	9	2	1	2	2	2	1	2	1	2	486.2
91	279830	1	1	63	0	0	0	0	0	5	3	2	14	149	8	15.9	0.734				94.4	20.02	0.6	5	0	0	0			1	0								0	2	1	1	1	2	1	2	1	2	47.1
92	311937	1	1	42	0	0	0	0	0	6	4	1	15	215	5	11.9	0.686	1380			109.49	21.64	1	5	0	0	0	1	0	0	1		0					0	0	2	1	1	1	2	1	2	1	2	118.1
94	248402	1	1	61	0	1	1		1	3	2	1	12	193	30	12.6	0.66	2650	113	1057	66.11	9.08	16.5	7	0	0	0	1		1	0	0	0	0	0	0	0		7	1	1	2	2	1	1	1	2	2	744.1
95	336983	1	1	20	0	0	0	0	1	11	7	3	13	327	28	12.72	0.501	500	49	795	72.82	11.68	6.4	8	0	0	0	1	0	0	0	0	0	0	0	0	0	0	2	2	1	1	1	1	1	2	1	2	47.7
96	345273	1	1	19	0	0	0	0	0	11	9	1	14	303	14		0.456				116.08	24.47	14.6	6	0	1	0	1	0	1	0	1	0	0	0	0			2	3	1	1	1	2	2	2	1	1	62.7
97	346305	1	1	24	0	0	0	0	0	8	6	2	15	124	4	6.6	0.76				88.08	20.38	0.3	5	1	0	0	1	0	0	0	0	0	0	0	0	0		4	1	1	1	1	2	1	1	2	2	72.2
99	268672	1	1	63	0	0	1	0	0	4	3	1	15	212	4	15.6	0.642	900	334	629	105.12	20.49	2.8	5	0	0	0	1				1	1						0	2	1	1	1	2	1	2	1	2	172.8
100	349196	1	1	22	0	0	0	0	1	11	5	4	12	266	10	10.6	0.611	2500	1139	835	81.39	11.74	0.5	5	1	1	1	1	0	0	0		0	0	0	0	0	1		2	1			1	1	2	1	2
101	340548	1	1	35	0	0	0	0	1	3	1	1	11	251	6	20.7	1.084	2600	273	55	74.09	7.39	1	6	0	0	0	1	1	1		0	0	0	0	0	0		5	3	1	2	1	1	2	2	1	1	392.7
102	286190	1	1	40	0	0	1	0	1	11	7	3	14	240	7	13.1	0.847	2500	1787	1484	97.3	18.58	1	6	1	0	0	1	0	0	0	0	0	0	0	0	0		4	2	1	1	1	1	1	2	1	2
103	328443	1	1	42	0	0	0	0	0	3	2	1	12	344	49	12.4	0.699	2500	74	610	66.42	7.74	4.8	6	0	0	0	1	0	1	1	0	0						2	2	1	1	1	2	1	2	1	2
104	342702	1	1	23	1	0	0	0	1	15	13	1	15	226	17	17.2	0.863	2100	1135	1841	111.35	27.21	1.4	7	0	1	0	1	1	1	1	1	1	1	1	1	1	0	8	2	1	2	2	1	1	2	1	2
105	344548	1	1	54	0	0	1	0	1	7	4	2	15	301	9	16.1	0.754	2000	303	571	77.21	14.92	13	5	0	1	0	1	1	1	1	1		0	0	0	0		8	3	1	2	2	1	2	2	1	1	77.5
106	322543	1	1	48	0	0	1	0	1	7	4	2	15	265	5	11.6	0.784	2200	58	675	101.75	18.43	1.3	5	0	0	0	1	0	1	0	1	1	0	0	0	0		0	2	1	1	1	1	1	2	1	2
107	337031	1	1	29	0	0	0	0	1	4	3	1	12	199	15	14.4	0.605	1600	872	1643	90.65	13.61	0.7	7	0	0	0	1	1	1	0	1	1	0	0	0	0	0	8	2	1	2	2	1	1	2	1	2
108	325490	1	1	35	0	0	0	0	0	6	3	1	14	191	8	11.2	0.776	2200	140	898	93.69	11.49	0.6	6	0	1	0												2	1	1	1	1	2	1	1	2	2	133.9
110	288556	1	1	46	0	0	1	1	1	11	10	1	19	141	1	13.8	0.721	1200	1715	795	116.5	20.96	24.2	6	0	0	1	1	0	0	0	0	0	0	0	0			8	2	1	2	2	1	1	2	1	2
111	336790	1	1	47	0	0	0		0	6	3	2	13	339	12	14.6	0.617				92.18	15.69	1.5	6	0	0	0											0	8	2	1	2	2	2	1	2	1	2
112	277467	1	1	34	0	0	0		1	4	2	1	10	391	6	10.5	0.602	2300	92	1093	87.41	11.8	0.4	5	0	0	0		1	1	0			1	0	0	0	0	2	1	1	1	1	1	1	1	2	2	116.9
113	314750	1	1	24	1			1	0	7	4	3	10	345	40	10.9	0.464	1200	145	615	111.12	20.18	101.3					1	0	0	0	0	0		0	1	1	0	0	2	1	1	1	2	1	2	1	2
114	259083	1	1	64	0	0	1	0	0	7	5	1	13	312	34	12	0.722	1400	56		142.9	27.16	26.3	6	0	0	0	1											8	1	1	2	2	2	1	1	2	2	43.9
115	345072	1	1	19	0	0	0	0	0	9	7	1	13	412	25	6.8	0.546	740	108	1225	96.98	12.08	9.2	6	0	1	1	1	1	1	0	0	0	0	0	0	0	0	8	2	1	2	2	2	1	2	1	2
116	322743	1	1	56	0	0	0	0	0	4	2	1	14	266	24	14.1	0.817	1400	110	796	86.26	7.26	1.7	6	0	0	0							0	0	0	0	0	4	2	1	1	1	2	1	2	1	2
117	309651	1	1	61	0	0	0	0	0	5	3	1	15	278	19	13.8	0.649	2300	87	245	95.21	12.16	2.6	6	0	0	0	1	1	1				0	0	0	0	0	0	2	1	1	1	2	1	2	1	2
119	345847	1	1	28	0	0	0	0	0	9	6	2	16	209	3	18.3	1.013	800	88	1144	119.65	24.5	2.8	5	0	0	0	1	1	0		0	1	0	0	0	0	0	0	3	1	1	1	2	2	2	1	1	104.7
120	348965	1	1	24	0	0	0	0	0	8	4	3	14	348	10	7.2	0.624	1000	91	975	123.85	17.98	1.3	5	0	0	0	1	0	0	0	1	0	0	0	0	0	0		1	1			2	1	1	2	2
121	334559	1	1	23	0	0	0	1	1	6	4	1	12	129	24	50.6	2.254	750		1018	73.33	16.01	0.6	8	1	1	0	1	0	0	0		0	0	0	0	0	1	6	2	1	2	2	1	1	2	1	2
122	335793	1	1	26	0	0	0	0	1	7	4	1	14	282	11	12.2	0.517	1300	279	1043	61.97	9.56	2.5	5	1	1	0	1	1	1	1	1	1	0	1	0	0	0	2	2	1	1	1	1	1	2	1	2
123	334775	1	1	50	0	0	0	0	1	6	5	1	9	210	140	50	8.033	900		590	59.04	13.97	30.4	8	1	0	0	1	1	1		0		0	0	0	0	0	2	1	1	1	1	1	1	1	2	2	368.9
124	327355	1	1	38	0	0	1	0	0	11	7	3	275	275	38	12.7	0.717	1700		2185	136.32	23.75	4.7						0	0	0		0	0	0	0	0		0	3	1	1	1	2	2	2	1	1	32
125	250933	1	1	28	1	0	0	0	1	8	4	2	17	200	0	11.7	1.015	2500	54	1143	94.73	9.56	2.6	5	0	0	0	1		0	0	0	0						0	2	1	1	1	1	1	2	1	2
126	300939	1	1	46	0	0	0	0	0	5	4	1	14	257	25	10.4	0.805				135.93	21.64	10.2	5	0	0	1	1	1					0	0	0	1	0	0	2	1	1	1	2	1	2	1	2
127	294483	1	1	44	0	0	0	0	0	9	5	3	14	317	6	12.9	0.718	1850		1464	115.5	23.12	1.5	6.5	0	0	0	1	0	0	0	0	0	0	0	0	0	0	0	1	1	1	1	2	1	1	2	2	118.8
128	349752	1	1	31	0	0	0	0	0	4	3	1	14	283	4		0.548				82.24	3.78	0.7	6	0	0	0	1	1	0	0	1	0						4	3	1	1	1	2	2	2	1	1	174.7
131	295773	1	1	53	0	0	0	0	0	3	1	1	13	171	14	12.2	0.565	1650	122		78.64	13.54	0.8	7	0	0	0	1	0	0	0	1	0							1	1			2	1	1	2	2	266.6
132	251228	1	1	39	0	0	0	0	1	3	1	1	14	151	9	15	0.89	1800	88		110.74	32.27	1	6	0	0	0	1	1	1		1	0	0	0	0	0	0	1	3	1	1	1	1	2	2	1	1	188.5
133	296536	1	1	28	0	0	0	0	0	3	2	1	13	250	30	7.5	0.493	1100	171	885	67.13	11.04	1.2	6	0	0	0	1	1	1		0	1						3	2	1	1	1	2	1	2	1	2
134	323320	1	1	75	0	0	1	0	1	12	9	2	14	297		41.8	1.962	1700	379	563	130.1	31.09	39.9	5	1	1	0	1	0	1	0	0	0	0	0	0	0	0	0	3	1	1	1	1	2	2	1	1	49.8
135	281184	1	1	61	0	0	0	0	0	6	4	2	13	227	13	12.9	0.787				130.59	24.42	4.4	6	0	0	0	1	0	0	0		0						0	2	1	1	1	2	1	2	1	2
137	330570	1	1	18	0	0	0	1	1	4	4	0	12	310	41	16.3	0.841	1100	151	655	51.98	8.3	25.4	6	0	1	1	1						1	0	1	0	1	8	2	1	2	2	1	1	2	1	2
138	333454	1	1	33	0	0	0	0	0	8	6	1	12	100	9	12	0.769				71.55	4.84	3.5	5	0	0	0											1	2	2	1	1	1	2	1	2	1	2
139	280606	1	1	35	1	0	0	0	0	4	2	20	14	215	3	9.2	0.77				66.97	7.35	0.5	6	0	0	0	1											6	2	1	2	2	2	1	2	1	2
141	300460	1	1	57	0	0	0	0	0	4	3	1	15	178	9	9.9	0.852				100.58	16.63						1	0	1		1	1						0	2	1	1	1	2	1	2	1	2
142	264535	1	1	55	0	0	1	0	0	3	2	0	13	163	28	16.9	99.82				103.25	9.05	3	7	0	0	0	1		0	0	1	1			0			3	2	1	1	1	2	1	2	1	2
143	343877	1	1	20	0	0	0	0	0	5	3	2	14	98	2	11.3	0.743	1700	221	540	69.97	4.06	1.1	5	0	0	0	1	1	0	0	0	0	1	1	1	1	1	4	1	1	1	1	2	1	1	2	2	613.3
144	217077	1	1	55	0	0	0	0	0	4	2	1	14	269	9	12	0.65				99.84	31.71	2.2	7	0	0	0	1	0	0	0	1	0						0	1	1	1	1	2	1	1	2	2	523.9
145	287599	1	1	25	0	0	0	0	0	7	4	2	14	187	5	10.1	0.769	1700	65	853	89.39	14.4	0.7	6	0	0	0	1	0	0	0	0	0	0	0	0	0		0	2	1	1	1	2	1	2	1	2
146	345007	1	1	50	0	0	0	0	0	6	3	2	15	290	15	13.7	0.532				145.76	29.55	3.8	6	0	0	0	1	0	0	0	0	0	0	0	0	0		2	1	1	1	1	2	1	1	2	2	34.1
147	336364	1	1	20	1	0	0	0	1	3	1	1	7	151	52	81.9	13.997	3000	306	112	39.69	8.31	1.3	8	1	1	0							0	0	0	0	0	2	1	1	1	1	1	1	1	2	2	236.6
148	273832	1	1	41	0	0	0	0	0	6	3	4	14	224	8	16.8	0.814				121.83	19.67	3.8	6	0	0	0											1	0	1	1	1	1	2	1	1	2	2	373.6
149	329700	1	1	27	0	0	0	0	1	6	5	1	11	247	19	48.53	3.411	1900	634	1158	71.3	22.17	0.5	5	0	1	0	1		0	0	1	1						2	1	1	1	1	1	1	1	2	2	27
150	316247	1	1	37	0	0	0	0	1	7	4	2	14	303	4	15.6	0.772	1600	128	1513	110.83	19.3	2.9	5	0	0	0	1	1	1	0	1	1	0	0	0	0	0		2	1			1	1	2	1	2
152	281694	1	1	49	0	0	0	0	1	8	6	1	11	330	9	8.6	0.534	1000	162	1234	91.69	15.63	2.8	6	0	0	0		0				0					0		2	1			1	1	2	1	2
154	349771	1	1	30	0	0	0	0	1	3	2	1	12	241	20	13	0.651	1900	790	991	44.75	3.87	0.5	6	1	1	0	1	1	1	1	1	1	0	0		0	0	2	1	1	1	1	1	1	1	2	2	831.4
155	261887	1	1	46	0	0	0	0	0	6	4	1	14	233	9		0.644				112.74	19.81	12.5	5	0	0	0			0		0	0						0	3	1	1	1	2	2	2	1	1	367.2
156	306314	1	1	31	0	0	0	0	1	7	6	1	8	334	119	75.8	2.123	1600	12553	812	62.64	15.57	2.7	6	1	1	0	1	1	1	0	1	1	0	0	0	0	0	0	2	1	1	1	1	1	2	1	2
157	347615	1	1	29	1	0	0	0	1	10	7	2	15	224	5	14.5	0.809	2800	325	1389	90.85	17.34	0.1	5	0	1	0	1	1	0	0			0	0	0	0		0	1	1	1	1	1	1	1	2	2	62.1
158	314068	1	1	25	1	0	1	0	1	6	3	2	13	182	14	17.3	1.399	3200	195	1643	121.71	30.1	1	5	0	0	0		0										0	3	1	1	1	1	2	2	1	1	61.2
159	333897	1	1	33	0	0	0	0	1	3	2	1	8	283	7	11	0.657	1620	159	1396	90.32	8.52	2.1	6	0	0	0		1									0	2	2	1	1	1	1	1	2	1	2
160	347866	1	1	40	1	0	0	0	1	4	2	1	19	233	2	13.7	1.088	2400	728	1408	70.81	5.62	1	7	0	0	0	1		0	0		0	1	0	1	0		6	1	1	2	2	1	1	1	2	2	583.5
161	307373	1	1	22	0	1	0	0	1	9	7	1	15	234	2	13.2	0.882	2500	397	900	118.36	23.58	4.8	5	0	1	0											0	0	2	1	1	1	1	1	2	1	2
164	315850	1	1	45	0	0	1	1	0	4	4	0	9	159	12	30.6	0.901				100.65	12.2	2.3	5	0	0	0	1						1	1	1	1	1	0	3	1	1	1	2	2	2	1	1	204.5
165	344238	1	1	47	0	0	0	0	0	8	6	2	15	240	7	17.5	0.884	1900	219	642	122.35	15.56	2.9	5	0	0	0	1	0	1	0	1	1	0	0	0	0	0		2	1			2	1	2	1	2
166	254611	1	1	41	0	0	0	0	0	4	3	0	14	128	8	8.7	0.898				107.46	20.3	12.1	7	0	1	0													1	1			2	1	1	2	2	75
167	350543	1	1	29	0	0	1	0	1	12	9	2	12	230	76	22.3	0.844	1500	3513	1234	91.77	9.92	1.7	7	1	1	0	1	1	0	0	0	0	0		0	0		8	1	1	2	2	1	1	1	2	2	789.2
168	247649	1	1	61	0	1	1	0	0	8	5	2	14	227	15	14	0.673				135.97	12.97	2.3	6	0	0	0	1	0	1	0								0	1	1	1	1	2	1	1	2	2
170	327438	1	1	18	0	0	0	0	0	4	2	2	15	169	4	7.9	0.669				105.8	16.11	0.7	6	0	0	0	1	1			1							0	3	1	1	1	2	2	2	1	1	83
171	285706	1	1	43	0	0	1	1	0	8	6	1	10	215	48	24.1	2.141	1000	251	104	102.39	18.32	0.4	6	0	0	0	1		0	0	0	0					0	0	3	1	1	1	2	2	2	1	1	150.8
172	336002	1	1	45	0	0	0	0	1	5	3	2	14	212	8	11.1	0.404	2100	943	1140	49.31	2.57	0.7	5	1	0	0	1	0	1	1		0	0	0	0	0	0	6	3	1	2	2	1	2	2	1	1
173	317963	1	1	29	0	0	0	0	1	6	4	1	13	322		18.6	0.601	600	515	832	103.89	21.38		7	0	0	0	1	1	1	1	1	1	0	0	0	1	0	4	3	1	1	1	1	2	2	1	1	26.8
175	338028	1	1	35	0	0	0	0	1	8	5	1	15	284	9	11.9	0.696	1000	490	852	106.07	18.74	1.8	6	0	1	0	1	0			1	1						4	2	1	1	1	1	1	2	1	2
176	286464	1	1	29	0	0	0	1	0	8	7	1	13	128	12	18.6	1.462	1600	184	811	63.33	7.6	1.8	7	0	0	0	1	1	0	0	0	0	1	1	1	1		2	2	1	1	1	2	1	2	1	2
180	311748	1	1	59	0	1	1	0	1	4	3	1	12	211		41.3	2.663	2000	1529	1059	126.56	43.86	13.2	5	0	0	0	1	1	0	0	0	0	0	0	0	0		6	1	1	2	2	1	1	1	2	2	20.9
181	325134	1	1	33	0	0	0	0	0	7	5	1	15	189	4	11.6	0.795				125.91	22.14	4.2	6.5	0	0	0	1						0	0	0	0		0	3	1	1	1	2	2	2	1	1	85.1
182	277841	1	1	33	0	0	1	0	1	10	7	2	11	196	32	38.5	2.37	2100	837	1013	92.9	25.23	1.6	7	0	0	0							0	0			0	0	1	1	1	1	1	1	1	2	2
183	330805	1	1	36	0	0	0	0	0	7	5	2	14	260	7	7.7	0.597				129.39	14.7	1.8	6.5	0	0	0	1	0	0	0	0	0	0	0	0	0	0	0	2	1	1	1	2	1	2	1	2
185	342972	1	1	32	0	0	0	0	0	6	3	2	14	223	5	16.2	0.796				111.88	17.4	0.6	6	0	0	0	1	0	1				0	0	0	0	0	0	1	1	1	1	2	1	1	2	2
186	306743	1	1	44	0	0	0	0	1	3	2	1	14	272	0.33	10.5	0.607	1100	125	940	89.33	24.46	2	6.5	0	0	0	1	0	1	0	1	0	0	0	1	0	0	3	3	1	1	1	1	2	2	1	1
187	310628	1	1	42	0	0	1	1	0	4	2	1	13	94	14	18.4	0.946	2100	125	857	74.2	18.88	2.7	6	0	0	0	1	0	1	1	0	0					1	0	3	1	1	1	2	2	2	1	1
189	328295	1	1	31	0	0	0	0	0	5	3	2	14	242	3	9.7	0.598				94.49	10.04	0.4	6	0	0	0	1	0	0	0	1	0						0	2	1	1	1	2	1	2	1	2
190	326634	1	1	42	0	0	1	0	1	7	4	3	15	283	7	12.8	0.709	2700	276	798	102.02	13.95	3.2	6	0	0	0	1	1	1	1		0						0	2	1	1	1	1	1	2	1	2
191	184716	1	1	54	0	0	0	0	1	6	5	1	9	187	108	28.9	0.881	1100	1638	530	150.08	16.09	131.9	6	1	0	0												4	2	1	1	1	1	1	2	1	2
192	258981	1	1	60	0	0	0	0	0	4	2	1	14	197	10	15.6	0.579				124.83	24.91	2.2	6	0	0	0	1		0	0								0	2	1	1	1	2	1	2	1	2
193	283271	1	1	52	0	0	0	0	1	5	2	2	13	259		45.4	1.425	1700	416	1014	94.91	12.53	3.6	5	0	0	0	1	1					0	0	0	0		0	3	1	1	1	1	2	2	1	1	306.1
195	319800	1	1	65	0	0	0	0	1	8	4	3	11	244	64	16.3	0.693	2000	24000	920	91.81	20.35	1.2	7	0	1	0	1	0	1	1	0	0	0	0	0	0	0	8	2	1	2	2	1	1	2	1	2
196	279225	1	1	35	0	0	0	0	1		3	1	10	342	26	10.38	0.635	1000	191	758	93.29	13.41	2.8	5	0	0	0	1	1	1		1	1					0	0	1	1	1	1	1	1	1	2	2
198	307037	1	1	45	0	0	0	0	0	8	5	3	12	370	59	16	0.715				116.22	11.51	15.8	6	0	0	0			1	1									3	1			2	2	2	1	1	51.5
199	344017	1	1	20	1	0	1	0	1	9	7	1	15	266	3	33	1.347	2800	1138	1006	88.46	21.99	0.8	5	0	0	0	1	1	0	0	0	0	0	0	0	0		8	3	1	2	2	1	2	2	1	1
200	318640	1	1	38	0	0	0	0	1	4	3	1	14	249	54	10.4	0.38	1500	7457	1613	57.62	9.33	1.4	6	1	1	1	1	1					0	0	0	0	0		1	1			1	1	1	2	2
202	327737	1	1	35	0	0	0	1	0	6	4	1	14	283	9	17.6	0.844				114.02	20.26	3.9	6	0	0	0	1	1					1	1	1	1	1		2	1			2	1	2	1	2
205	230613	1	1	63	0	0	1	0	1	5	4	1	11	199	23	20	1.121	1250	154	625	85.49	25.9	28.9	6.5	1	0	0	1	0					0	0	0	0			1	1			1	1	1	2	2
206	342399	1	1	42	0	0	0	0	0	5	3	1	12	160	9	15.86	2.51				97.86	19.76	2.5	6	0	0	1	1	0	0	0	0	0	0	0	0	0			3	1			2	2	2	1	1
207	276241	1	1	59	0	1	1	0	0	6	2	3	13	261	5	9.9	0.586	700	85	708	102.15	14.16	1.6	7	0	0	0	1	1	0	0	0	0						0	1	1	1	1	2	1	1	2	2
208	229648	1	1	58	0	0	0	1	0	8	5	2	14	226	2	25.4	0.707	2720	102	679	70.34	13.73	0.7	5	0	0	0		0											1	1			2	1	1	2	2
209	352594	1	1	25	0	1	0	0	1	13	10	2	6	222	140	52.5	1.585	600	13620	662	15.23	0.6	5.4					1	0	1	1	1	1	0	0	1	0			2	1			1	1	2	1	2
1	1	1	0	36	0	0	0	0																																2	2				1	2	1	2
3	3	1	0	35	0	0	0	0																																1	2				1	1	2	2
5	5	1	0	30	0	0	0	0																																2	2				1	2	1	2
6	6	1	0	34	0	0	0	0																																3	2				2	2	1	1
7	7	1	0	31	0	0	0	0																																2	2				1	2	1	2
8	8	1	0	31	0	0	0	0																																1	2				1	1	2	2
9	9	1	0	35	0	0	0	0																																3	2				2	2	1	1
11	11	1	0	37	0	0	0	0																																2	2				1	2	1	2
12	12	1	0	28	0	0	0	0																																1	2				1	1	2	2
13	13	1	0	40	0	0	0	0																																2	2				1	2	1	2
15	15	1	0	37	0	0	0	0																																3	2				2	2	1	1
16	16	1	0	34	0	0	0	0																																2	2				1	2	1	2
17	17	1	0	38	0	0	0	0																																1	2				1	1	2	2
18	18	1	0	31	0	0	0	0																																1	2				1	1	2	2
19	19	1	0	39	0	0	0	0																																2	2				1	2	1	2
20	20	1	0	33	0	0	0	0																																2	2				1	2	1	2
21	21	1	0	37	0	0	0	0																																1	2				1	1	2	2
22	22	1	0	31	0	0	0	0																																3	2				2	2	1	1
23	23	1	0	34	0	0	0	0																																3	2				2	2	1	1
24	24	1	0	32	0	0	0	0																																1	2				1	1	2	2
25	25	1	0	39	0	0	0	0																																1	2				1	1	2	2
26	26	1	0	30	0	0	0	0																																2	2				1	2	1	2
27	27	1	0	30	0	0	0	0																																2	2				1	2	1	2
28	28	1	0	33	0	0	0	0																																2	2				1	2	1	2
29	29	1	0	32	0	0	0	0																																2	2				1	2	1	2
30	30	1	0	32	0	0	0	0																																1	2				1	1	2	2
31	31	1	0	41	0	0	0	0																																2	2				1	2	1	2
32	32	1	0	29	0	0	0	0																																1	2				1	1	2	2
33	33	1	0	32	0	0	0	0																																2	2				1	2	1	2
34	34	1	0	35	0	0	0	0																																2	2				1	2	1	2
35	35	1	0	35	0	0	0	0																																1	2				1	1	2	2
36	36	1	0	33	0	0	0	0																																1	2				1	1	2	2
37	37	1	0	26	0	0	0	0																																3	2				2	2	1	1
38	38	1	0	28	0	0	0	0																																1	2				1	1	2	2
39	39	1	0	37	0	0	0	0																																3	2				2	2	1	1
40	40	1	0	34	0	0	0	0																																2	2				1	2	1	2
41	41	1	0	32	0	0	0	0																																2	2				1	2	1	2
42	42	1	0	39	0	0	0	0																																2	2				1	2	1	2
43	43	1	0	32	0	0	0	0																																1	2				1	1	2	2
44	44	1	0	25	0	0	0	0																																3	2				2	2	1	1
45	45	1	0	40	0	0	0	0																																3	2				2	2	1	1
46	46	1	0	27	0	0	0	0																																1	2				1	1	2	2
48	48	1	0	37	0	0	0	0																																3	2				2	2	1	1
49	49	1	0	28	0	0	0	0																																2	2				1	2	1	2
50	50	1	0	34	0	0	0	0																																1	2				1	1	2	2
51	51	1	0	29	0	0	0	0																																2	2				1	2	1	2
52	52	1	0	40	0	0	0	0																																2	2				1	2	1	2
53	53	1	0	21	0	0	0	0																																1	2				1	1	2	2
54	54	1	0	30	0	0	0	0																																3	2				2	2	1	1
55	55	1	0	38	0	0	0	0																																3	2				2	2	1	1
56	56	1	0	26	0	0	0	0																																2	2				1	2	1	2
57	57	1	0	29	0	0	0	0																																2	2				1	2	1	2
58	58	1	0	33	0	0	0	0																																2	2				1	2	1	2
59	59	1	0	36	0	0	0	0																																3	2				2	2	1	1
60	60	1	0	29	0	0	0	0																																2	2				1	2	1	2
61	61	1	0	31	0	0	0	0																																2	2				1	2	1	2
62	62	1	0	33	0	0	0	0																																3	2				2	2	1	1
63	63	1	0	34	0	0	0	0																																2	2				1	2	1	2
65	65	1	0	40	0	0	0	0																																2	2				1	2	1	2
66	66	1	0	38	0	0	0	0																																2	2				1	2	1	2
67	67	1	0	36	0	0	0	0																																1	2				1	1	2	2
68	68	1	0	40	0	0	0	0																																3	2				2	2	1	1
69	69	1	0	33	0	0	0	0																																3	2				2	2	1	1
70	70	1	0	33	0	0	0	0																																2	2				1	2	1	2
71	71	1	0	30	0	0	0	0																																1	2				1	1	2	2
72	72	1	0	37	0	0	0	0																																2	2				1	2	1	2
73	73	1	0	26	0	0	0	0																																2	2				1	2	1	2
74	74	1	0	30	0	0	0	0																																2	2				1	2	1	2
75	75	1	0	35	0	0	0	0																																2	2				1	2	1	2
76	76	1	0	27	0	0	0	0																																2	2				1	2	1	2
77	77	1	0	31	0	0	0	0																																2	2				1	2	1	2
78	78	1	0	35	0	0	0	0																																2	2				1	2	1	2
79	79	1	0	40	0	0	0	0																																2	2				1	2	1	2
80	80	1	0	30	0	0	0	0																																2	2				1	2	1	2
81	81	1	0	33	0	0	0	0																																1	2				1	1	2	2
82	82	1	0	36	0	0	0	0																																2	2				1	2	1	2
83	83	1	0	36	0	0	0	0																																2	2				1	2	1	2
84	84	1	0	25	0	0	0	0																																2	2				1	2	1	2
85	85	1	0	22	0	0	0	0																																2	2				1	2	1	2
87	87	1	0	31	0	0	0	0																																2	2				1	2	1	2
88	88	1	0	27	0	0	0	0																																1	2				1	1	2	2
89	89	1	0	36	0	0	0	0																																1	2				1	1	2	2
90	90	1	0	37	0	0	0	0																																2	2				1	2	1	2
91	91	1	0	36	0	0	0	0																																2	2				1	2	1	2
92	92	1	0	31	0	0	0	0																																3	2				2	2	1	1
93	93	1	0	30	0	0	0	0																																3	2				2	2	1	1
94	94	1	0	27	0	0	0	0																																1	2				1	1	2	2
95	95	1	0	26	0	0	0	0																																2	2				1	2	1	2
96	96	1	0	38	0	0	0	0																																1	2				1	1	2	2
97	97	1	0	38	0	0	0	0																																2	2				1	2	1	2
98	98	1	0	26	0	0	0	0																																3	2				2	2	1	1
99	99	1	0	32	1	0	0	0																																2	2				1	2	1	2
100	100	1	0	35	1	0	0	0																																2	2				1	2	1	2
101	101	1	0	32	1	0	0	0																																2	2				1	2	1	2
102	102	1	0	26	1	0	0	0																																2	2				1	2	1	2
103	103	1	0	38	1	0	0	0																																1	2				1	1	2	2
104	104	1	0	27	1	0	0	0																																1	2				1	1	2	2
105	105	1	0	35	1	0	0	0																																2	2				1	2	1	2
106	106	1	0	32	1	0	0	0																																2	2				1	2	1	2
107	107	1	0	27	1	0	0	0																																3	2				2	2	1	1
108	108	1	0	35	1	0	0	0																																3	2				2	2	1	1
109	109	1	0	39	1	0	0	0																																3	2				2	2	1	1
110	110	1	0	38	1	0	0	0																																2	2				1	2	1	2
111	111	1	0	37	1	0	0	0																																1	2				1	1	2	2
112	112	1	0	34	1	0	0	0																																2	2				1	2	1	2
113	113	1	0	38	1	0	0	0																																1	2				1	1	2	2
115	115	1	0	37	1	0	0	0																																1	2				1	1	2	2
116	116	1	0	40	1	0	0	0																																1	2				1	1	2	2
117	117	1	0	31	1	0	0	0																																2	2				1	2	1	2
118	118	1	0	29	1	0	0	0																																2	2				1	2	1	2
119	119	1	0	30	1	0	0	0																																1	2				1	1	2	2
120	120	1	0	36	1	0	0	0																																2	2				1	2	1	2
121	121	1	0	37	1	0	0	0																																1	2				1	1	2	2
122	122	1	0	32	1	0	0	0																																2	2				1	2	1	2
123	123	1	0	30	1	0	0	0																																1	2				1	1	2	2
124	124	1	0	37	1	0	0	0																																3	2				2	2	1	1
125	125	1	0	32	1	0	0	0																																2	2				1	2	1	2
126	126	1	0	31	1	0	0	0																																3	2				2	2	1	1
127	127	1	0	31	1	0	0	0																																2	2				1	2	1	2
128	128	1	0	30	1	0	0	0																																2	2				1	2	1	2
129	129	1	0	33	1	0	0	0																																2	2				1	2	1	2
130	130	1	0	36	1	0	0	0																																3	2				2	2	1	1
131	131	1	0	35	1	0	0	0																																2	2				1	2	1	2
132	132	1	0	31	1	0	0	0																																2	2				1	2	1	2
133	133	1	0	33	1	0	0	0																																2	2				1	2	1	2
134	134	1	0	32	1	0	0	0																																3	2				2	2	1	1
135	135	1	0	36	1	0	0	0																																2	2				1	2	1	2
136	136	1	0	35	1	0	0	0																																2	2				1	2	1	2
138	138	1	0	31	1	0	0	0																																2	2				1	2	1	2
139	139	1	0	31	1	0	0	0																																2	2				1	2	1	2
140	140	1	0	32	1	0	0	0																																1	2				1	1	2	2
141	141	1	0	32	1	0	0	0																																2	2				1	2	1	2
142	142	1	0	37	1	0	0	0																																2	2				1	2	1	2
143	143	1	0	30	1	0	0	0																																2	2				1	2	1	2
144	144	1	0	29	1	0	0	0																																1	2				1	1	2	2
145	145	1	0	36	1	0	0	0																																2	2				1	2	1	2
146	146	1	0	33	1	0	0	0																																3	2				2	2	1	1
147	147	1	0	40	1	0	0	0																																3	2				2	2	1	1
148	148	1	0	33	1	0	0	0																																2	2				1	2	1	2
149	149	1	0	38	1	0	0	0																																2	2				1	2	1	2
150	150	1	0	38	1	0	0	0																																3	2				2	2	1	1
151	151	1	0	32	1	0	0	0																																3	2				2	2	1	1
152	152	1	0	35	1	0	0	0																																2	2				1	2	1	2
153	153	1	0	37	1	0	0	0																																1	2				1	1	2	2
154	154	1	0	32	1	0	0	0																																2	2				1	2	1	2
155	155	1	0	37	1	0	0	0																																1	2				1	1	2	2
156	156	1	0	36	1	0	0	0																																3	2				2	2	1	1
157	157	1	0	32	1	0	0	0																																1	2				1	1	2	2
158	158	1	0	32	1	0	0	0																																2	2				1	2	1	2
159	159	1	0	36	1	0	0	0																																2	2				1	2	1	2
160	160	1	0	39	1	0	0	0																																2	2				1	2	1	2
161	161	1	0	26	1	0	0	0																																2	2				1	2	1	2
162	162	1	0	36	1	0	0	0																																1	2				1	1	2	2
163	163	1	0	35	1	0	0	0																																2	2				1	2	1	2
164	164	1	0	33	1	0	0	0																																3	2				2	2	1	1
165	165	1	0	31	1	0	0	0																																1	2				1	1	2	2
166	166	1	0	30	1	0	0	0																																3	2				2	2	1	1
167	167	1	0	30	1	0	0	0																																3	2				2	2	1	1
168	168	1	0	33	1	0	0	0																																3	2				2	2	1	1
169	169	1	0	36	1	0	0	0																																1	2				1	1	2	2
170	170	1	0	31	1	0	0	0																																1	2				1	1	2	2
172	172	1	0	30	1	0	0	0																																3	2				2	2	1	1
173	173	1	0	39	1	0	0	0																																1	2				1	1	2	2
175	175	1	0	31	1	0	0	0																																2	2				1	2	1	2
176	176	1	0	36	1	0	0	0																																2	2				1	2	1	2
177	177	1	0	30	1	0	0	0																																2	2				1	2	1	2
178	178	1	0	35	1	0	0	0																																2	2				1	2	1	2
179	179	1	0	36	1	0	0	0																																2	2				1	2	1	2
180	180	1	0	34	1	0	0	0																																3	2				2	2	1	1
[truncated: 9 more columns]

## Sheet: Hoja2
Etapa_de_muestreo
Edad
Sexo		Sexo	DM	HAS	SAAF_0NO1SI	Historia_daño_renal	Leucocitos	Neutrofilos	Linfos	Hb	Plaquetas	VSG	BUN	Creatinina_en_suero	Vol_Urinario_24hrs	MicroporteínaOrina24Hrs	Creatinuria24Hrs	C3	C4	PCR	pHurinario	ProteinaEGO0Negativo1Positivo	HbEGO0Negativo1Positivo	LeucosEGO0Negativo1Positivo	ANA0Negativo1Positivo	antiDNA_CL	antiRo_SSA	antiLa_SSB	antiSm_RNP	antiSM_Smith	anti_cardiolipina_IgG	anti_cardiolipina_IgM	antiB2_glicoporteina_IgG	antiB2_glicoproteina_IgM	AL	SLEDAI	Talla	Peso	IMC	rs12979860	rs4803222	rs4803221	OASLmRNA	MX1mRNA	OAS1mRNA	ISG15mRNA	Ly6EmRNA	IP10mRNA	IFNAR1mRNA
DM
HAS
SAAF_0NO1SI
Historia_daño_renal
Leucocitos
Neutrofilos
Linfos
Hb
Plaquetas
VSG
BUN
Creatinina_en_suero
Vol_Urinario_24hrs
MicroporteínaOrina24Hrs
Creatinuria24Hrs
C3
C4
PCR
pHurinario
ProteinaEGO0Negativo1Positivo
HbEGO0Negativo1Positivo
LeucosEGO0Negativo1Positivo
ANA0Negativo1Positivo
antiDNA_CL
antiRo_SSA
antiLa_SSB
antiSm_RNP
antiSM_Smith
anti_cardiolipina_IgG
anti_cardiolipina_IgM
antiB2_glicoporteina_IgG
antiB2_glicoproteina_IgM
AL
SLEDAI
Talla
Peso
IMC
rs12979860
rs4803222
rs4803221
OASLmRNA
MX1mRNA
OAS1mRNA
ISG15mRNA
Ly6EmRNA
IP10mRNA
IFNAR1mRNA
IFNAR2mRNA
VNN1mRNA
IP10_Suero
MCP1_Suero
MCP1_RPMI
MCP1_1000U
MIP1α_RPMI
MIP1α_1000U
BLC_RPMI
BLC_1000U
IP10_RPMI
IP10_1000U
IP10_RPMI_Sobrenadante_ELISA
IP10_1000U_Sobrendante_ELISA
MCP1_RPMI_Sobrenadante_ELISA
MCP1_1000U_Sobrenadante_ELISA
filter_$
Lupica_1
SLEDAI_Inactivo_activo
SLEDAI_menor6_mayor6
Historia_daño_renal_1
rs12979860_CCCT_TT
rs12979860_CC_CTTT
rs12979860_CTTT_CC
rs12979860_TT_CCCT
rs4803221_GGCG_CC
rs4803221_GG_CGCC
rs4803221_CCCG_GG
rs4803221_CC_CGGG
rs4803222_CCCG_GG
rs4803222_CC_CGGG
rs4803222_CGGG_CC
rs4803222_GG_CCCG
OASL_1
MX1_1
OAS1_1
ISG15_1
Ly6E_1
IP10_1
IFNAR1_1
IFNAR2_1
rs12979860CCCTHistoriadedañorenal
rs12979860CCTTHistoriadedañorenal
rs4803221CCCGHistoriadedañorenal
rs4803221CCGGHistoriadedañorenal
rs4803222CCCGHistoriadedañorenal
rs4803222CCGGHistoriadedañorenal
[truncated: 47 more columns]
